# Supplementary material for: Calendula officinalis—A Great Source of Plant Growth Promoting Endophytic Bacteria (PGPEB) and Biological Control Agents (BCA)
Source: Microorganisms. 2023 Jan 13;11(1):206. doi: 10.3390/microorganisms11010206 (PMC9865722; doi:10.3390/microorganisms11010206)
Supplement: Supplementary file 1 [file microorganisms-11-00206-s001.zip]

Archive with 1 entries (1 files):
- microorganisms-2150780-supplementary.pdf
